# Supplementary material for: Orally Administered Lactobacilli Strains Modulate Alveolar Macrophages and Improve Protection Against Respiratory Superinfection
Source: Biomolecules. 2024 Dec 14;14(12):1600. doi: 10.3390/biom14121600 (PMC11674826; doi:10.3390/biom14121600)
Supplement: Supplementary file 1 [file biomolecules-14-01600-s001.zip]

Archive with 1 entries (1 files):
- biomolecules-3278043-supplementary.pdf
